# Supplementary material for: Short-term changes in bodily pain and associated baseline factors in patients with fibromyalgia receiving paraprobiotic supplementation: a retrospective observational study
Source: Front Med (Lausanne). 2026 Apr 24;13:1803753. doi: 10.3389/fmed.2026.1803753 (PMC13152787; doi:10.3389/fmed.2026.1803753)
Supplement: Supplementary File 1 — Descriptive statistics (means and standard deviations) for all SF-36 items across the three assessment periods. [file Data_Sheet_1.xlsx]

## Sheet: README
item	value
Purpose	Primary analysis: longitudinal GEE for SF-36 bodily pain
Input file	data.xlsx
Output file	principal.xlsx
Patients	86
Rows in long dataset	258
Model	score ~ C(time) + C(Smoking_cat) + Dyslipidemia + Hypertension + Age_c + Years since diagnosis_c + BMI_c
Contrast reported	C(time)[T.T2] = C(time)[T.T1]

## Sheet: coefficients
term	beta	std_err	z_value	p_value	ci_low	ci_high
Intercept	20.4467	1.83377	11.15	7.15675e-29	16.8525	24.0408
C(time)[T.T1]	1.9186	1.17772	1.62908	0.103295	-0.389684	4.22689
C(time)[T.T2]	6.94767	1.95543	3.55302	0.00038083	3.11511	10.7802
C(Smoking_cat)[T.1]	-0.443523	2.67515	-0.165794	0.868319	-5.68672	4.79968
C(Smoking_cat)[T.2]	-5.09062	2.63058	-1.93517	0.0529696	-10.2465	0.0652259
Dyslipidemia	-4.95274	2.42807	-2.03978	0.0413718	-9.71166	-0.193809
Hypertension	-1.31484	2.4588	-0.534749	0.592824	-6.13401	3.50432
Age_c	-0.0588405	0.128875	-0.456571	0.64798	-0.311431	0.19375
Q('Years since diagnosis_c')	0.0130828	0.115684	0.113092	0.909958	-0.213653	0.239819
BMI_c	-0.0918492	0.092294	-0.995181	0.319648	-0.272742	0.0890436

## Sheet: wald_terms
term	statistic	p_value	df_constraint
Intercept	124.324	7.15675e-29	1
C(time)	12.6611	0.00178101	2
C(Smoking_cat)	3.93053	0.140118	2
Dyslipidemia	4.16072	0.0413718	1
Hypertension	0.285956	0.592824	1
Age_c	0.208457	0.64798	1
Q('Years since diagnosis_c')	0.0127897	0.909958	1
BMI_c	0.990386	0.319648	1

## Sheet: t2_vs_t1
contrast	beta	std_err	z_value	p_value	ci_low	ci_high
C(time)[T.T2] = C(time)[T.T1]	5.02907	1.82399	2.75717	0.00583035	1.45411	8.60403

## Sheet: model_info
input_file	output_file	patients	rows_long_dataset	n_obs	n_clusters	min_cluster_size	max_cluster_size	mean_cluster_size	family	link	cov_struct	dep_params	covariance_type	scale	formula
data.xlsx	principal.xlsx	86	258	258	86	3	3	3	Gaussian	identity	Exchangeable	0.3332781099265534	robust	190.946	score ~ C(time) + C(Smoking_cat) + Dyslipidemia + Hypertension + Age_c + Q('Years since diagnosis_c') + BMI_c

## Sheet: analysis_dataset
patient_id	time	score	time_num	Age_c	Years since diagnosis_c	BMI_c	Smoking_cat	Dyslipidemia	Hypertension
0	T0	10	0	9.09302	-5.94186	23.8605	0	0	1
1	T0	22.5	0	0.0930233	1.05814	22.8605	0	1	1
2	T0	0	0	-6.90698	10.0581	7.86047	1	1	1
3	T0	32.5	0	1.09302	-10.9419	1.86047	1	0	1
4	T0	22.5	0	-2.90698	0.0581395	14.8605	1	1	0
5	T0	22.5	0	3.09302	-9.94186	-12.1395	0	0	1
6	T0	0	0	-17.907	-8.94186	-12.1395	0	0	0
7	T0	22.5	0	-4.90698	-0.94186	19.8605	0	0	0
8	T0	32.5	0	2.09302	-10.9419	-0.139535	0	1	0
9	T0	0	0	6.09302	-6.94186	-6.13953	0	1	0
10	T0	45	0	0.0930233	-0.94186	-21.1395	0	0	0
11	T0	22.5	0	-23.907	-11.9419	24.8605	2	0	0
12	T0	10	0	8.09302	12.0581	-5.13953	0	1	0
13	T0	22.5	0	2.09302	-5.94186	-0.139535	2	0	0
14	T0	22.5	0	-24.907	-10.9419	-27.1395	2	0	0
15	T0	10	0	1.09302	8.05814	-10.1395	2	0	0
16	T0	12.5	0	7.09302	-8.94186	-5.13953	0	0	0
17	T0	10	0	2.09302	-10.9419	11.8605	1	0	0
18	T0	0	0	-12.907	-11.9419	34.8605	2	0	1
19	T0	0	0	4.09302	-2.94186	4.86047	0	1	1
20	T0	32.5	0	-9.90698	-9.94186	-20.1395	0	0	0
21	T0	35	0	-3.90698	-0.94186	-0.139535	0	1	0
22	T0	0	0	4.09302	-0.94186	-2.13953	2	1	0
23	T0	10	0	-11.907	-10.9419	19.8605	0	0	1
24	T0	0	0	-5.90698	-8.94186	-18.1395	0	1	0
25	T0	10	0	6.09302	-10.9419	-13.1395	2	1	0
26	T0	22.5	0	-3.90698	16.0581	-10.1395	0	1	0
27	T0	10	0	-10.907	-11.9419	11.8605	0	0	0
28	T0	10	0	0.0930233	-3.94186	14.8605	1	0	0
29	T0	32.5	0	13.093	5.05814	-27.1395	2	1	0
30	T0	32.5	0	-0.906977	11.0581	10.8605	0	0	0
31	T0	10	0	11.093	7.05814	-1.13953	2	1	0
32	T0	0	0	10.093	7.05814	-5.13953	0	0	1
33	T0	10	0	18.093	10.0581	-20.1395	0	1	1
34	T0	0	0	-0.906977	12.0581	-15.1395	0	0	1
35	T0	32.5	0	24.093	26.0581	-6.13953	0	0	1
36	T0	22.5	0	21.093	31.0581	-23.1395	0	0	1
37	T0	22.5	0	-6.90698	2.05814	27.8605	0	1	1
38	T0	12.5	0	0.0930233	-6.94186	-0.139535	0	0	0
39	T0	22.5	0	-0.906977	-7.94186	28.8605	1	0	1
40	T0	22.5	0	7.09302	-0.94186	-6.13953	2	1	1
41	T0	22.5	0	-9.90698	10.0581	5.86047	0	0	0
42	T0	22.5	0	-13.907	4.05814	-11.1395	0	0	0
43	T0	22.5	0	-0.906977	-0.94186	-25.1395	0	0	0
44	T0	10	0	6.09302	11.0581	7.86047	0	1	1
45	T0	22.5	0	-11.907	-8.94186	-5.13953	2	1	0
46	T0	35	0	2.09302	18.0581	-17.1395	0	1	1
47	T0	12.5	0	-20.907	-7.94186	3.86047	2	0	0
48	T0	22.5	0	0.0930233	2.05814	-8.13953	0	1	0
49	T0	22.5	0	7.09302	-0.94186	14.8605	0	0	0
50	T0	22.5	0	15.093	13.0581	6.86047	1	1	0
51	T0	10	0	8.09302	5.05814	13.8605	0	0	0
52	T0	0	0	-3.90698	-10.9419	4.86047	2	1	1
53	T0	45	0	6.09302	-6.94186	-6.13953	0	1	0
54	T0	22.5	0	2.09302	-0.94186	-15.1395	1	1	0
55	T0	22.5	0	12.093	4.05814	5.86047	0	0	0
56	T0	0	0	1.09302	-10.9419	-17.1395	2	1	1
57	T0	10	0	0.0930233	-7.94186	1.86047	2	1	0
58	T0	45	0	14.093	-3.94186	-2.13953	0	0	1
59	T0	25	0	-19.907	-7.94186	-2.13953	0	1	0
60	T0	22.5	0	-20.907	-1.94186	10.8605	0	0	0
61	T0	0	0	4.09302	-11.9419	17.8605	0	1	1
62	T0	22.5	0	2.09302	-5.94186	-16.1395	0	0	0
63	T0	22.5	0	9.09302	-3.94186	-4.13953	0	1	0
64	T0	12.5	0	8.09302	16.0581	-5.13953	2	0	1
65	T0	0	0	-3.90698	6.05814	-11.1395	0	0	0
66	T0	0	0	-2.90698	34.0581	6.86047	0	1	0
67	T0	0	0	1.09302	-9.94186	-13.1395	0	1	1
68	T0	22.5	0	3.09302	1.05814	-1.13953	1	0	1
69	T0	22.5	0	6.09302	3.05814	33.8605	0	0	1
70	T0	22.5	0	2.09302	12.0581	-13.1395	0	0	0
71	T0	0	0	-5.90698	-9.94186	16.8605	0	0	0
72	T0	35	0	-2.90698	-11.9419	4.86047	0	0	0
73	T0	32.5	0	-16.907	-11.9419	2.86047	0	0	0
74	T0	0	0	4.09302	-3.94186	4.86047	0	1	1
75	T0	22.5	0	3.09302	27.0581	-23.1395	0	0	0
76	T0	12.5	0	-11.907	-4.94186	22.8605	2	0	1
77	T0	10	0	-1.90698	-11.9419	-15.1395	0	0	0
78	T0	45	0	1.09302	-4.94186	-10.1395	0	0	0
79	T0	35	0	-13.907	-8.94186	24.8605	0	1	1
80	T0	0	0	-6.90698	14.0581	4.86047	2	0	0
81	T0	0	0	3.09302	-4.94186	-11.1395	0	0	0
82	T0	0	0	19.093	17.0581	0.860465	0	1	0
83	T0	0	0	22.093	-2.94186	2.86047	0	0	1
84	T0	22.5	0	8.09302	20.0581	3.86047	0	0	0
85	T0	22.5	0	-11.907	-4.94186	-6.13953	0	0	0
0	T1	10	1	9.09302	-5.94186	23.8605	0	0	1
1	T1	22.5	1	0.0930233	1.05814	22.8605	0	1	1
2	T1	0	1	-6.90698	10.0581	7.86047	1	1	1
3	T1	10	1	1.09302	-10.9419	1.86047	1	0	1
4	T1	12.5	1	-2.90698	0.0581395	14.8605	1	1	0
5	T1	10	1	3.09302	-9.94186	-12.1395	0	0	1
6	T1	12.5	1	-17.907	-8.94186	-12.1395	0	0	0
7	T1	22.5	1	-4.90698	-0.94186	19.8605	0	0	0
8	T1	32.5	1	2.09302	-10.9419	-0.139535	0	1	0
9	T1	0	1	6.09302	-6.94186	-6.13953	0	1	0
10	T1	67.5	1	0.0930233	-0.94186	-21.1395	0	0	0
11	T1	12.5	1	-23.907	-11.9419	24.8605	2	0	0
12	T1	0	1	8.09302	12.0581	-5.13953	0	1	0
13	T1	22.5	1	2.09302	-5.94186	-0.139535	2	0	0
14	T1	0	1	-24.907	-10.9419	-27.1395	2	0	0
15	T1	35	1	1.09302	8.05814	-10.1395	2	0	0
16	T1	12.5	1	7.09302	-8.94186	-5.13953	0	0	0
17	T1	32.5	1	2.09302	-10.9419	11.8605	1	0	0
18	T1	0	1	-12.907	-11.9419	34.8605	2	0	1
19	T1	0	1	4.09302	-2.94186	4.86047	0	1	1
20	T1	45	1	-9.90698	-9.94186	-20.1395	0	0	0
21	T1	45	1	-3.90698	-0.94186	-0.139535	0	1	0
22	T1	0	1	4.09302	-0.94186	-2.13953	2	1	0
23	T1	10	1	-11.907	-10.9419	19.8605	0	0	1
24	T1	0	1	-5.90698	-8.94186	-18.1395	0	1	0
25	T1	10	1	6.09302	-10.9419	-13.1395	2	1	0
26	T1	22.5	1	-3.90698	16.0581	-10.1395	0	1	0
27	T1	10	1	-10.907	-11.9419	11.8605	0	0	0
28	T1	10	1	0.0930233	-3.94186	14.8605	1	0	0
29	T1	32.5	1	13.093	5.05814	-27.1395	2	1	0
30	T1	32.5	1	-0.906977	11.0581	10.8605	0	0	0
31	T1	22.5	1	11.093	7.05814	-1.13953	2	1	0
32	T1	25	1	10.093	7.05814	-5.13953	0	0	1
33	T1	10	1	18.093	10.0581	-20.1395	0	1	1
34	T1	0	1	-0.906977	12.0581	-15.1395	0	0	1
35	T1	57.5	1	24.093	26.0581	-6.13953	0	0	1
36	T1	32.5	1	21.093	31.0581	-23.1395	0	0	1
37	T1	55	1	-6.90698	2.05814	27.8605	0	1	1
38	T1	12.5	1	0.0930233	-6.94186	-0.139535	0	0	0
39	T1	22.5	1	-0.906977	-7.94186	28.8605	1	0	1
40	T1	45	1	7.09302	-0.94186	-6.13953	2	1	1
41	T1	22.5	1	-9.90698	10.0581	5.86047	0	0	0
42	T1	22.5	1	-13.907	4.05814	-11.1395	0	0	0
43	T1	32.5	1	-0.906977	-0.94186	-25.1395	0	0	0
44	T1	10	1	6.09302	11.0581	7.86047	0	1	1
45	T1	22.5	1	-11.907	-8.94186	-5.13953	2	1	0
46	T1	35	1	2.09302	18.0581	-17.1395	0	1	1
47	T1	12.5	1	-20.907	-7.94186	3.86047	2	0	0
48	T1	22.5	1	0.0930233	2.05814	-8.13953	0	1	0
49	T1	35	1	7.09302	-0.94186	14.8605	0	0	0
50	T1	0	1	15.093	13.0581	6.86047	1	1	0
51	T1	22.5	1	8.09302	5.05814	13.8605	0	0	0
52	T1	12.5	1	-3.90698	-10.9419	4.86047	2	1	1
53	T1	22.5	1	6.09302	-6.94186	-6.13953	0	1	0
54	T1	12.5	1	2.09302	-0.94186	-15.1395	1	1	0
55	T1	22.5	1	12.093	4.05814	5.86047	0	0	0
56	T1	0	1	1.09302	-10.9419	-17.1395	2	1	1
57	T1	0	1	0.0930233	-7.94186	1.86047	2	1	0
58	T1	22.5	1	14.093	-3.94186	-2.13953	0	0	1
59	T1	35	1	-19.907	-7.94186	-2.13953	0	1	0
60	T1	12.5	1	-20.907	-1.94186	10.8605	0	0	0
61	T1	0	1	4.09302	-11.9419	17.8605	0	1	1
62	T1	10	1	2.09302	-5.94186	-16.1395	0	0	0
63	T1	22.5	1	9.09302	-3.94186	-4.13953	0	1	0
64	T1	22.5	1	8.09302	16.0581	-5.13953	2	0	1
65	T1	0	1	-3.90698	6.05814	-11.1395	0	0	0
66	T1	12.5	1	-2.90698	34.0581	6.86047	0	1	0
67	T1	0	1	1.09302	-9.94186	-13.1395	0	1	1
68	T1	22.5	1	3.09302	1.05814	-1.13953	1	0	1
69	T1	22.5	1	6.09302	3.05814	33.8605	0	0	1
70	T1	32.5	1	2.09302	12.0581	-13.1395	0	0	0
71	T1	12.5	1	-5.90698	-9.94186	16.8605	0	0	0
72	T1	35	1	-2.90698	-11.9419	4.86047	0	0	0
73	T1	42.5	1	-16.907	-11.9419	2.86047	0	0	0
74	T1	0	1	4.09302	-3.94186	4.86047	0	1	1
75	T1	12.5	1	3.09302	27.0581	-23.1395	0	0	0
76	T1	12.5	1	-11.907	-4.94186	22.8605	2	0	1
77	T1	22.5	1	-1.90698	-11.9419	-15.1395	0	0	0
78	T1	32.5	1	1.09302	-4.94186	-10.1395	0	0	0
79	T1	35	1	-13.907	-8.94186	24.8605	0	1	1
80	T1	0	1	-6.90698	14.0581	4.86047	2	0	0
81	T1	0	1	3.09302	-4.94186	-11.1395	0	0	0
82	T1	0	1	19.093	17.0581	0.860465	0	1	0
83	T1	12.5	1	22.093	-2.94186	2.86047	0	0	1
84	T1	25	1	8.09302	20.0581	3.86047	0	0	0
85	T1	35	1	-11.907	-4.94186	-6.13953	0	0	0
0	T2	47.5	2	9.09302	-5.94186	23.8605	0	0	1
1	T2	22.5	2	0.0930233	1.05814	22.8605	0	1	1
2	T2	35	2	-6.90698	10.0581	7.86047	1	1	1
3	T2	10	2	1.09302	-10.9419	1.86047	1	0	1
4	T2	0	2	-2.90698	0.0581395	14.8605	1	1	0
5	T2	22.5	2	3.09302	-9.94186	-12.1395	0	0	1
6	T2	32.5	2	-17.907	-8.94186	-12.1395	0	0	0
7	T2	10	2	-4.90698	-0.94186	19.8605	0	0	0
8	T2	10	2	2.09302	-10.9419	-0.139535	0	1	0
9	T2	0	2	6.09302	-6.94186	-6.13953	0	1	0
10	T2	42.5	2	0.0930233	-0.94186	-21.1395	0	0	0
11	T2	22.5	2	-23.907	-11.9419	24.8605	2	0	0
12	T2	10	2	8.09302	12.0581	-5.13953	0	1	0
13	T2	22.5	2	2.09302	-5.94186	-0.139535	2	0	0
14	T2	10	2	-24.907	-10.9419	-27.1395	2	0	0
15	T2	22.5	2	1.09302	8.05814	-10.1395	2	0	0
16	T2	22.5	2	7.09302	-8.94186	-5.13953	0	0	0
17	T2	55	2	2.09302	-10.9419	11.8605	1	0	0
18	T2	0	2	-12.907	-11.9419	34.8605	2	0	1
19	T2	20	2	4.09302	-2.94186	4.86047	0	1	1
20	T2	67.5	2	-9.90698	-9.94186	-20.1395	0	0	0
21	T2	22.5	2	-3.90698	-0.94186	-0.139535	0	1	0
22	T2	0	2	4.09302	-0.94186	-2.13953	2	1	0
23	T2	22.5	2	-11.907	-10.9419	19.8605	0	0	1
24	T2	10	2	-5.90698	-8.94186	-18.1395	0	1	0
25	T2	0	2	6.09302	-10.9419	-13.1395	2	1	0
26	T2	22.5	2	-3.90698	16.0581	-10.1395	0	1	0
27	T2	35	2	-10.907	-11.9419	11.8605	0	0	0
28	T2	22.5	2	0.0930233	-3.94186	14.8605	1	0	0
29	T2	22.5	2	13.093	5.05814	-27.1395	2	1	0
30	T2	22.5	2	-0.906977	11.0581	10.8605	0	0	0
31	T2	22.5	2	11.093	7.05814	-1.13953	2	1	0
32	T2	22.5	2	10.093	7.05814	-5.13953	0	0	1
33	T2	10	2	18.093	10.0581	-20.1395	0	1	1
34	T2	10	2	-0.906977	12.0581	-15.1395	0	0	1
35	T2	42.5	2	24.093	26.0581	-6.13953	0	0	1
36	T2	22.5	2	21.093	31.0581	-23.1395	0	0	1
37	T2	42.5	2	-6.90698	2.05814	27.8605	0	1	1
38	T2	22.5	2	0.0930233	-6.94186	-0.139535	0	0	0
39	T2	35	2	-0.906977	-7.94186	28.8605	1	0	1
40	T2	22.5	2	7.09302	-0.94186	-6.13953	2	1	1
41	T2	22.5	2	-9.90698	10.0581	5.86047	0	0	0
42	T2	22.5	2	-13.907	4.05814	-11.1395	0	0	0
43	T2	55	2	-0.906977	-0.94186	-25.1395	0	0	0
44	T2	20	2	6.09302	11.0581	7.86047	0	1	1
45	T2	10	2	-11.907	-8.94186	-5.13953	2	1	0
46	T2	22.5	2	2.09302	18.0581	-17.1395	0	1	1
47	T2	45	2	-20.907	-7.94186	3.86047	2	0	0
48	T2	22.5	2	0.0930233	2.05814	-8.13953	0	1	0
49	T2	22.5	2	7.09302	-0.94186	14.8605	0	0	0
50	T2	10	2	15.093	13.0581	6.86047	1	1	0
51	T2	55	2	8.09302	5.05814	13.8605	0	0	0
52	T2	45	2	-3.90698	-10.9419	4.86047	2	1	1
53	T2	22.5	2	6.09302	-6.94186	-6.13953	0	1	0
54	T2	45	2	2.09302	-0.94186	-15.1395	1	1	0
55	T2	10	2	12.093	4.05814	5.86047	0	0	0
56	T2	37.5	2	1.09302	-10.9419	-17.1395	2	1	1
57	T2	10	2	0.0930233	-7.94186	1.86047	2	1	0
58	T2	12.5	2	14.093	-3.94186	-2.13953	0	0	1
59	T2	22.5	2	-19.907	-7.94186	-2.13953	0	1	0
60	T2	35	2	-20.907	-1.94186	10.8605	0	0	0
61	T2	10	2	4.09302	-11.9419	17.8605	0	1	1
62	T2	10	2	2.09302	-5.94186	-16.1395	0	0	0
63	T2	32.5	2	9.09302	-3.94186	-4.13953	0	1	0
64	T2	22.5	2	8.09302	16.0581	-5.13953	2	0	1
65	T2	45	2	-3.90698	6.05814	-11.1395	0	0	0
66	T2	0	2	-2.90698	34.0581	6.86047	0	1	0
67	T2	20	2	1.09302	-9.94186	-13.1395	0	1	1
68	T2	22.5	2	3.09302	1.05814	-1.13953	1	0	1
69	T2	10	2	6.09302	3.05814	33.8605	0	0	1
70	T2	22.5	2	2.09302	12.0581	-13.1395	0	0	0
71	T2	22.5	2	-5.90698	-9.94186	16.8605	0	0	0
72	T2	32.5	2	-2.90698	-11.9419	4.86047	0	0	0
73	T2	22.5	2	-16.907	-11.9419	2.86047	0	0	0
74	T2	25	2	4.09302	-3.94186	4.86047	0	1	1
75	T2	22.5	2	3.09302	27.0581	-23.1395	0	0	0
76	T2	12.5	2	-11.907	-4.94186	22.8605	2	0	1
77	T2	22.5	2	-1.90698	-11.9419	-15.1395	0	0	0
78	T2	35	2	1.09302	-4.94186	-10.1395	0	0	0
79	T2	22.5	2	-13.907	-8.94186	24.8605	0	1	1
80	T2	32.5	2	-6.90698	14.0581	4.86047	2	0	0
81	T2	57.5	2	3.09302	-4.94186	-11.1395	0	0	0
82	T2	12.5	2	19.093	17.0581	0.860465	0	1	0
83	T2	12.5	2	22.093	-2.94186	2.86047	0	0	1
84	T2	32.5	2	8.09302	20.0581	3.86047	0	0	0
85	T2	22.5	2	-11.907	-4.94186	-6.13953	0	0	0
