# Supplementary material for: Short-term changes in bodily pain and associated baseline factors in patients with fibromyalgia receiving paraprobiotic supplementation: a retrospective observational study
Source: Front Med (Lausanne). 2026 Apr 24;13:1803753. doi: 10.3389/fmed.2026.1803753 (PMC13152787; doi:10.3389/fmed.2026.1803753)
Supplement: Supplementary File 2 — Additional information from the primary GEE model. [file Data_Sheet_2.xlsx]

## Sheet: Sheet1
Question	Period	N	Mean_SF36	SD_SF36
p1	1	86	37.21	13.14
p1	2	86	39.41	13.01
p1	3	86	42.56	12.74
p2	1	86	50.58	21.34
p2	2	86	51.16	23.3
p2	3	86	59.59	24.61
p3	1	86	122.09	8.06
p3	2	86	121.8	8.4
p3	3	86	120.06	10.01
p4	1	86	115.99	13.78
p4	2	86	114.24	14.11
p4	3	86	109.3	12.15
p5	1	86	112.5	14.73
p5	2	86	109.59	14.43
p5	3	86	111.34	14.68
p6	1	86	118.6	11.62
p6	2	86	118.31	11.77
p6	3	86	118.53	12.29
p7	1	86	104.94	17.07
p7	2	86	101.16	16.23
p7	3	86	99.13	15.55
p8	1	86	115.12	14.49
p8	2	86	114.83	15.52
p8	3	86	113.95	12.49
p9	1	86	110.76	16.95
p9	2	86	110.17	15.99
p9	3	86	109.3	15.83
p10	1	86	110.17	16.88
p10	2	86	109.59	16.35
p10	3	86	108.14	17.34
p11	1	86	99.42	18.38
p11	2	86	94.48	17.74
p11	3	86	95.64	17.23
p12	1	86	94.48	15.53
p12	2	86	91.86	14.57
p12	3	86	91.98	12.39
p13	1	86	123.26	6.41
p13	2	86	123.26	6.41
p13	3	86	122.97	6.88
p14	1	86	124.42	3.79
p14	2	86	123.55	5.88
p14	3	86	125	0
p15	1	86	123.55	5.88
p15	2	86	124.13	4.61
p15	3	86	125	0
p16	1	86	123.55	5.88
p16	2	86	122.97	6.88
p16	3	86	122.97	6.88
p17	1	86	118.9	10.8
p17	2	86	118.02	11.28
p17	3	86	117.15	11.67
p18	1	86	119.19	10.62
p18	2	86	117.15	11.67
p18	3	86	116.86	11.78
p19	1	86	117.73	11.42
p19	2	86	115.99	12.07
p19	3	86	118.02	11.28
p20	1	86	75	30.2
p20	2	86	62.21	27.85
p20	3	86	64.83	29.55
p21	1	86	21.8	20.93
p21	2	86	19.12	19.54
p21	3	86	25.91	14.93
p22	1	86	43.9	19.53
p22	2	86	45.29	17.88
p22	3	86	48.21	19.71
p23	3	86	21.67	20.48
p24	1	86	69.19	30.12
p24	2	86	57.56	31.17
p24	3	86	60.17	28.54
p25	1	86	63.95	31.3
p25	2	86	56.69	35.65
p25	3	86	57.85	29.27
p26	1	86	45.64	26.62
p26	2	86	41.86	28.03
p26	3	86	46.22	22.85
p27	1	86	22.97	23.39
p27	2	86	20.54	23.97
p27	3	86	16.57	19.24
p28	1	86	67.15	27.19
p28	2	86	66.86	28.3
p28	3	86	60.29	28.68
p29	1	86	93.31	24.38
p29	2	86	91.76	25.12
p29	3	86	95.78	27.83
p30	1	86	46.51	23.38
p30	2	86	39.53	24.39
p30	3	86	46.22	24.71
p31	1	86	95.93	20.6
p31	2	86	98.55	23.75
p31	3	86	97.38	25.16
p32	1	86	76.16	25.41
p32	2	86	76.16	32.52
p32	3	86	73.26	22.29
p33	1	86	86.63	27.03
p33	2	86	90.12	25.8
p33	3	86	88.95	20.87
p34	1	86	47.67	23.21
p34	2	86	44.94	20.45
p34	3	86	51.49	21.02
p35	1	86	88.08	23.86
p35	2	86	94.77	23.36
p35	3	86	90.99	20.97
p36	1	86	39.53	20.46
p36	2	86	35.42	13.56
p36	3	86	37.2	13.72
