# Supplementary material for: Short-term changes in bodily pain and associated baseline factors in patients with fibromyalgia receiving paraprobiotic supplementation: a retrospective observational study
Source: Front Med (Lausanne). 2026 Apr 24;13:1803753. doi: 10.3389/fmed.2026.1803753 (PMC13152787; doi:10.3389/fmed.2026.1803753)
Supplement: Supplementary Table 1 — Additional details of the first sensitivity analysis (alternative GEE working correlation structures). [file Table_1.xlsx]

## Sheet: README
item	value
Purpose	Sensitivity analysis 1: compare GEE working correlation structures
Input file	data.xlsx
Output file	sens1.xlsx
Patients	86
Rows in long dataset	258
Interpretation note	Lower QIC suggests better fit among same-data GEE models; compare differences, not absolute values.

## Sheet: corr_summary
cov_struct	dep_params	scale	qic	qicu	beta_T1	p_T1	beta_T2	p_T2	wald_time_stat	wald_time_p	beta_T2_vs_T1	p_T2_vs_T1	ci_low_T2_vs_T1	ci_high_T2_vs_T1
AR1	0.49441052938696306	191.168	274.248	268.289	1.9186	0.103295	6.94767	0.00038083	12.6611	0.00178101	5.02907	0.00583035	1.45411	8.60403
Independence	None	190.946	275.957	268	1.9186	0.103295	6.94767	0.00038083	12.6611	0.00178101	5.02907	0.00583035	1.45411	8.60403
Exchangeable	0.3332781099265534	190.946	275.957	268	1.9186	0.103295	6.94767	0.00038083	12.6611	0.00178101	5.02907	0.00583035	1.45411	8.60403

## Sheet: coefficients
cov_struct	term	beta	std_err	z_value	p_value	ci_low	ci_high
Independence	Intercept	20.4467	1.83377	11.15	7.15675e-29	16.8525	24.0408
Independence	C(time)[T.T1]	1.9186	1.17772	1.62908	0.103295	-0.389684	4.22689
Independence	C(time)[T.T2]	6.94767	1.95543	3.55302	0.00038083	3.11511	10.7802
Independence	C(Smoking_cat)[T.1]	-0.443523	2.67515	-0.165794	0.868319	-5.68672	4.79968
Independence	C(Smoking_cat)[T.2]	-5.09062	2.63058	-1.93517	0.0529696	-10.2465	0.0652259
Independence	Dyslipidemia	-4.95274	2.42807	-2.03978	0.0413718	-9.71166	-0.193809
Independence	Hypertension	-1.31484	2.4588	-0.534749	0.592824	-6.13401	3.50432
Independence	Age_c	-0.0588405	0.128875	-0.456571	0.64798	-0.311431	0.19375
Independence	Q('Years since diagnosis_c')	0.0130828	0.115684	0.113092	0.909958	-0.213653	0.239819
Independence	BMI_c	-0.0918492	0.092294	-0.995181	0.319648	-0.272742	0.0890436
Exchangeable	Intercept	20.4467	1.83377	11.15	7.15675e-29	16.8525	24.0408
Exchangeable	C(time)[T.T1]	1.9186	1.17772	1.62908	0.103295	-0.389684	4.22689
Exchangeable	C(time)[T.T2]	6.94767	1.95543	3.55302	0.00038083	3.11511	10.7802
Exchangeable	C(Smoking_cat)[T.1]	-0.443523	2.67515	-0.165794	0.868319	-5.68672	4.79968
Exchangeable	C(Smoking_cat)[T.2]	-5.09062	2.63058	-1.93517	0.0529696	-10.2465	0.0652259
Exchangeable	Dyslipidemia	-4.95274	2.42807	-2.03978	0.0413718	-9.71166	-0.193809
Exchangeable	Hypertension	-1.31484	2.4588	-0.534749	0.592824	-6.13401	3.50432
Exchangeable	Age_c	-0.0588405	0.128875	-0.456571	0.64798	-0.311431	0.19375
Exchangeable	Q('Years since diagnosis_c')	0.0130828	0.115684	0.113092	0.909958	-0.213653	0.239819
Exchangeable	BMI_c	-0.0918492	0.092294	-0.995181	0.319648	-0.272742	0.0890436
AR1	Intercept	20.3326	1.78095	11.4167	3.45068e-30	16.842	23.8232
AR1	C(time)[T.T1]	1.9186	1.17772	1.62908	0.103295	-0.389684	4.22689
AR1	C(time)[T.T2]	6.94767	1.95543	3.55302	0.00038083	3.11511	10.7802
AR1	C(Smoking_cat)[T.1]	0.687702	2.60009	0.264491	0.791401	-4.40839	5.78379
AR1	C(Smoking_cat)[T.2]	-5.08386	2.46629	-2.06134	0.0392707	-9.91771	-0.25002
AR1	Dyslipidemia	-5.0224	2.29847	-2.1851	0.0288813	-9.52732	-0.517475
AR1	Hypertension	-1.24988	2.33626	-0.534992	0.592655	-5.82887	3.32911
AR1	Age_c	-0.0708142	0.123806	-0.571975	0.567339	-0.31347	0.171842
AR1	Q('Years since diagnosis_c')	-0.0106832	0.113169	-0.0944007	0.924791	-0.232491	0.211124
AR1	BMI_c	-0.104243	0.0883396	-1.18003	0.237989	-0.277386	0.0688993

## Sheet: wald_terms
cov_struct	term	statistic	pvalue	df_constraint
Independence	Intercept	124.324	7.15675e-29	1
Independence	C(time)	12.6611	0.00178101	2
Independence	C(Smoking_cat)	3.93053	0.140118	2
Independence	Dyslipidemia	4.16072	0.0413718	1
Independence	Hypertension	0.285956	0.592824	1
Independence	Age_c	0.208457	0.64798	1
Independence	Q('Years since diagnosis_c')	0.0127897	0.909958	1
Independence	BMI_c	0.990386	0.319648	1
Exchangeable	Intercept	124.324	7.15675e-29	1
Exchangeable	C(time)	12.6611	0.00178101	2
Exchangeable	C(Smoking_cat)	3.93053	0.140118	2
Exchangeable	Dyslipidemia	4.16072	0.0413718	1
Exchangeable	Hypertension	0.285956	0.592824	1
Exchangeable	Age_c	0.208457	0.64798	1
Exchangeable	Q('Years since diagnosis_c')	0.0127897	0.909958	1
Exchangeable	BMI_c	0.990386	0.319648	1
AR1	Intercept	130.341	3.45068e-30	1
AR1	C(time)	12.6611	0.00178101	2
AR1	C(Smoking_cat)	5.00926	0.0817058	2
AR1	Dyslipidemia	4.77467	0.0288813	1
AR1	Hypertension	0.286217	0.592655	1
AR1	Age_c	0.327155	0.567339	1
AR1	Q('Years since diagnosis_c')	0.00891149	0.924791	1
AR1	BMI_c	1.39247	0.237989	1

## Sheet: t2_vs_t1
cov_struct	contrast	beta	std_err	z_value	p_value	ci_low	ci_high
Independence	C(time)[T.T2] = C(time)[T.T1]	5.02907	1.82399	2.75717	0.00583035	1.45411	8.60403
Exchangeable	C(time)[T.T2] = C(time)[T.T1]	5.02907	1.82399	2.75717	0.00583035	1.45411	8.60403
AR1	C(time)[T.T2] = C(time)[T.T1]	5.02907	1.82399	2.75717	0.00583035	1.45411	8.60403

## Sheet: model_info
cov_struct	n_obs	n_clusters	family	covariance_type	working_correlation	formula
Independence	258	86	Gaussian	robust	Independence	score ~ C(time) + C(Smoking_cat) + Dyslipidemia + Hypertension + Age_c + Q('Years since diagnosis_c') + BMI_c
Exchangeable	258	86	Gaussian	robust	Exchangeable	score ~ C(time) + C(Smoking_cat) + Dyslipidemia + Hypertension + Age_c + Q('Years since diagnosis_c') + BMI_c
AR1	258	86	Gaussian	robust	AR1	score ~ C(time) + C(Smoking_cat) + Dyslipidemia + Hypertension + Age_c + Q('Years since diagnosis_c') + BMI_c

## Sheet: failures
cov_struct	error
