# Supplementary material for: Short-term changes in bodily pain and associated baseline factors in patients with fibromyalgia receiving paraprobiotic supplementation: a retrospective observational study
Source: Front Med (Lausanne). 2026 Apr 24;13:1803753. doi: 10.3389/fmed.2026.1803753 (PMC13152787; doi:10.3389/fmed.2026.1803753)
Supplement: Supplementary Table 2 — Additional details of the second sensitivity analysis (linear mixed-effects model). [file Table_2.xlsx]

## Sheet: README
item	value
Purpose	Sensitivity analysis 2: linear mixed model with patient random intercept
Input file	data.xlsx
Output file	sens2_lmm.xlsx
Patients	86
Rows in long dataset	258
Model	score ~ C(time) + C(Smoking_cat) + Dyslipidemia + Hypertension + Age_c + Years since diagnosis_c + BMI_c + (1|patient)

## Sheet: fixed_effects
term	beta	std_err	z_value	p_value	ci_low	ci_high
Intercept	20.4467	2.07751	9.8419	7.4292e-23	16.3748	24.5185
C(time)[T.T1]	1.9186	1.69687	1.13067	0.258192	-1.40719	5.2444
C(time)[T.T2]	6.94767	1.69687	4.09441	4.23241e-05	3.62188	10.2735
C(Smoking_cat)[T.1]	-0.443523	3.87477	-0.114464	0.90887	-8.03793	7.15088
C(Smoking_cat)[T.2]	-5.09062	2.9405	-1.73121	0.0834144	-10.8539	0.672653
Dyslipidemia	-4.95274	2.38527	-2.07638	0.0378586	-9.62778	-0.277689
Hypertension	-1.31484	2.6071	-0.504332	0.614028	-6.42465	3.79497
Age_c	-0.0588405	0.133697	-0.440105	0.659861	-0.320881	0.2032
Q('Years since diagnosis_c')	0.0130828	0.117877	0.110987	0.911627	-0.217952	0.244118
BMI_c	-0.0918492	0.0862267	-1.06521	0.286782	-0.26085	0.0771519

## Sheet: random_effects
component	value
Group Var	71.1505
Residual scale	123.812

## Sheet: design_diag
n_rows	n_cols	rank	is_full_rank
258	10	10	TRUE

## Sheet: design_columns
columns
Intercept
C(time)[T.T1]
C(time)[T.T2]
C(Smoking_cat)[T.1]
C(Smoking_cat)[T.2]
Dyslipidemia
Hypertension
Age_c
Q('Years since diagnosis_c')
BMI_c

## Sheet: model_info
converged	method	reml	aic	bic	llf	nobs
TRUE	REML	TRUE			-1018.18	258

## Sheet: failed_attempts
method	reml	error
lbfgs	TRUE	Singular matrix
