# Supplementary material for: Short-term changes in bodily pain and associated baseline factors in patients with fibromyalgia receiving paraprobiotic supplementation: a retrospective observational study
Source: Front Med (Lausanne). 2026 Apr 24;13:1803753. doi: 10.3389/fmed.2026.1803753 (PMC13152787; doi:10.3389/fmed.2026.1803753)
Supplement: Supplementary Table 3 — Additional details of the third sensitivity analysis (ANCOVA model). [file Table_3.xlsx]

## Sheet: README
item	value
Purpose	Sensitivity analysis 3: ANCOVA at T2 adjusted for baseline T0
Input file	data.xlsx
Output file	sens3_ancova.xlsx
Model	BP_T2 ~ BP_T0 + C(Smoking_cat) + Dyslipidemia + Hypertension + Age_c + Years since diagnosis_c + BMI_c
Interpretation	This model evaluates associations with final pain score at T2 while adjusting for baseline BP_T0.

## Sheet: coefficients
term	beta	std_err	t_value	p_value	ci_low	ci_high
Intercept	26.6828	3.96517	6.7293	1.70482e-11	18.9112	34.4544
C(Smoking_cat)[T.1]	3.16517	6.9321	0.456595	0.647962	-10.4215	16.7518
C(Smoking_cat)[T.2]	-4.37288	3.84962	-1.13593	0.255987	-11.918	3.17223
BP_T0	0.0307867	0.128048	0.240431	0.809996	-0.220183	0.281756
Dyslipidemia	-7.69713	3.27688	-2.34892	0.0188279	-14.1197	-1.27456
Hypertension	0.925481	3.76338	0.245917	0.805746	-6.45061	8.30157
Age_c	-0.137175	0.192892	-0.711149	0.476992	-0.515236	0.240886
Q('Years since diagnosis_c')	-0.0749849	0.164254	-0.456519	0.648017	-0.396916	0.246946
BMI_c	-0.150535	0.147518	-1.02045	0.307514	-0.439664	0.138595

## Sheet: model_info
n_obs	df_model	df_resid	r_squared	adj_r_squared	aic	bic	cov_type	outcome	baseline_adjustment	patients
86	8	77	0.124387	0.0334146	707.452	729.541	HC3	BP_T2	BP_T0	86

## Sheet: descriptives
variable	count	mean	std	min	25%	50%	75%	max
BP_T0	86	16.8605	12.8062	0	10	22.5	22.5	45
BP_T2	86	23.8081	14.3216	0	12.5	22.5	32.5	67.5
Age_c	86	1.65242e-16	10.2414	-24.907	-5.65698	1.09302	6.09302	24.093
Years since diagnosis_c	86	-3.71796e-16	10.9387	-11.9419	-8.94186	-2.94186	6.80814	34.0581
BMI_c	86	3.30485e-15	14.6554	-27.1395	-11.1395	-0.639535	7.86047	34.8605
Smoking_cat	86	0.523256	0.822146	0	0	0	1	2
Dyslipidemia	86	0.406977	0.494152	0	0	0	1	1
Hypertension	86	0.348837	0.479398	0	0	0	1	1
